# Supplementary material for: CRISPR/Cas9-Mediated Resistance to Wheat Dwarf Virus in Hexaploid Wheat (Triticum aestivum L.)
Source: Viruses. 2024 Aug 29;16(9):1382. doi: 10.3390/v16091382 (PMC11436044; doi:10.3390/v16091382)
Supplement: Supplementary file 1 [file viruses-16-01382-s001.zip]

Archive with 1 entries (1 files):
- viruses-3156360-supplementary.pdf
